# Supplementary material for: Evolutionary genomics revealed interkingdom distribution of Tcn1-like chromodomain-containing Gypsy LTR retrotransposons among fungi and plants
Source: BMC Genomics. 2010 Apr 8;11:231. doi: 10.1186/1471-2164-11-231 (PMC2864245; doi:10.1186/1471-2164-11-231)
Supplement: Additional file 3 — SM-Tcn1 CHD-containing Gypsy LTR retrotransposon. Sequence of SM-Tcn1 CHD-containing Gypsy LTR retrotransposon from spikemoss Selaginella moellendorffii (Lycopodiophyta) with annotations in GenBank format. [file 1471-2164-11-231-S3.TXT]

LOCUS       SM-Tcn1      5918 bp    DNA                       
DEFINITION  Selaginella moellendorffii SM-Tcn1 chromodomain-containing Gypsy LTR 
            retrotransposon, full sequence
SOURCE      Selaginella moellendorffii
  ORGANISM  Selaginella moellendorffii
            Eukaryota; Viridiplantae; Streptophyta; Embryophyta; Tracheophyta;
            Lycopodiophyta; Isoetopsida; Selaginellales; Selaginellaceae;
            Selaginella.
REFERENCE   1  (bases 1 to 5918)
  AUTHORS   Novikova,O., Smyshlyaev,G. and Blinov,A.
  TITLE     Evolutionary genomics revealed interkingdom distribution Tcn1-like
            chromodomain-containing Gypsy LTR retrotransposons among fungi and 
            plants
  JOURNAL   Unpublished
REFERENCE   2  (bases 1 to 5918)
  AUTHORS   Novikova,O., Smyshlyaev,G. and Blinov,A.
  TITLE     Direct Submission
  JOURNAL   Deprtment of Molecular Genetic Systems, Institute of Cytology
            and Genetics, Prospect Lavrentjeva 10, Novosibirsk 630090, Russia
FEATURES             Location/Qualifiers
     source          1..5918
                     /organism="Selaginella moellendorffii"
                     /mol_type="genomic DNA"
                     /db_xref="taxon:88036"
                     /note="Repeated and dispersed"
     repeat_region   57..5762
                     /mobile_element="retrotransposon:SM-Tcn1"
     LTR             57..496
     CDS             595..1563
                     /gene="ORF1_gag"
                     /codon_start=1
                     /product="Gag-like protein"
                     /translation="MESPSHPDFFAEVLAKIQSENTELKATLLRMQQELASLSAQGSN
                      KVPEPKVSFPAKFSGKRSELRGFLNQMELIFALQHRRYPTPESQISTIGTLLEGAAL
		      SWFSLLLEKSMKGVVVPELMDLQLFKEKLEACFGETDRVRAATTKMRRLSQGSRPAS
                      IYAAEFQLLALDTQWDERALIDQFRFGLNNDVKDLLLTMEDPKDLSDAINKAVRCDN
                      RLFERRQESRRAAVFPSQTQESQLESSGHSPEPTAPVPMDISGTPRLIRGKLSPAER
                      QRRISHNLCLYCADPNHKAAMCPRKPPRLLEFTLPQSPLLLQSGNYPVQTE"
     CDS             1473..5186
                     /gene="ORF2_pol"
                     /codon_start=1
                     /product="Pol-like protein"
                     /translation="VSQEASPIARVHSASKSTSVAVGKLPCPNRIGAVCLDSPNKNHF
                      SSLSSSSPPFIKATTNSRNFRVPCLLPFTGQSGLKALALLDSGATSCFMDTDFAARY
                      HVPLSPTIRALRVEGIGGHFVSPSSGLRETLPVRVHIGSTVTDIAFNIINSKSSSVV
                      LGLPWFQLHQPLICWKDLQLISPTSPSPTASPSVHRVRIRNSSLNSSWGSVPDSTKF
                      SSSSFSSLPSYTGQYPCLIIPFSRTPSPISTITMKELLHEEPLFLFALHVSPVSLPE
                      KYHDFGDVFDKKKASVLPVHRPYDCPIDLQEGASPPWGPIYGLSPSELKALKEYVDE
                      NLASGYIQHSQSPAGALVFFVKKKDGSLRLVIDYRGLNKVTVRNRYPLPLISDLLER
                      LGGARFFTKINLRGAYNLIRIRPGDEWKTAFRTRYGHFEYTVMPFGLTNAPAVFQHM
                      ANDVFWEFLDQMVIVYLDDILIYSKTQEEHDEHVCKVLAKLREHGLYAKLEKCSFDQ
                      QSVEFLGYIVTPEGITMDPAKVKTILEWEPPQSMSDVQVFLGFANFYRKFIDQYSDI
                      VLPLTHLTRKDVPFSWSAAAQQAFDTLKAAFSSAPVLIHADSSQPFFIEADASDFAI
                      GVVLSQLGADHELHPVAFHSRKFHPAEINYEIHDKELLAIVDSFGEWRRFLEGASHQ
                      TTVWTDHKNLEYFATSRVLSRRQARWAQFLSRFDFVIKYRPGKFQGLPDALSRRSYL
                      SLRPGNPAFDQQDQVILGPDRLQVMAISLAPQDSSLMDAIRNDLQSDDLASDIFPHL
                      QARHPVTPDCRRFDEFEFLDGLLYRGEQLYVPEGDARRLVLMACHDSPTASHFGIAK
                      TYELVARDFWWPHMDDYIKAFVTSCDTCARNKVPRHLPSGLLRSLPVPSGPWESISM
                      DFLSDLPSSGGFNNILVVVDRFTKMAHFLPCTKEFLGEDVAKLVFREIFRLHGIPTD
                      VVSDRGPQFISHFWQRFLQLLGVKANLSSAYHPQTDGRSERTIQTLEQFLRCFINYH
                      QDNWFDILPLAEFSYNNSVHSSLRVSPFFANSGRNPRFNLSLPSPSESFRSNPRSEA
                      FISNLQEIHNSISFHLHRAQESHKTFANVHRQDCPPYNIGDKVWLLRRNISTTRPCP
                      KLDFKRLGPFPITAIINPVTYRLALPSSYQIHPVFHSSLLEPYIPSPIPNRVIPPPP
                      PVQLEDGSKYEVQDILDSKISRSKLYYLVDWKGYGPEERTWEPADNLIHSPDLV"
     LTR             5323..5762
BASE COUNT     1257 a      1680 c      1215 g      1766 t 
ORIGIN
        1 taatatccct ctaaccccac caaatcccat tccatccatg gtagtgcttg tcaacactgt 
       61 caggaatccc ccaattcttg ccacattcct gactctcgtc ggattcctga tctgtagacc 
      121 acattcctga gtctcgagac acttccctat tcctgactct cgagacactt cccgattcct 
      181 gagtctcgag acacttccct attcctgact ctcgagacac ttcccgattc ctgagtctcg 
      241 agacatttcc cgattcctga gtctcgagcc acattcctga tgatgatgtg gcacctcctc 
      301 gacctcagct atatttaggc cgtccttgat ccaagagtgg tggagcttca tcaacctata 
      361 gtatatatag gttagccttg ttccatttct ccacaatctg aatcaacacc agtctaaggc 
      421 ctcttctttg ttttcactag ctttttctct ttgtctttag cattttccaa tcttgatctt 
      481 gttgggggtc ttgacagttt gattcagatt gtgttttttg cttttctttt agctcgtttt 
      541 gattatttga ttgcctttgt ctttttcccc cttttctttt ctttcttctt gccaatggag 
      601 tctccaagcc atcctgattt ctttgctgaa gtccttgcaa aaatccagtc tgagaatacc 
      661 gagctgaagg caacccttct tcgcatgcag caggagcttg cttcactttc ggctcaagga 
      721 tccaacaaag ttcctgaacc gaaggtgagt ttcccggcga aattttcagg caagcgttcg 
      781 gagcttcgtg gatttttgaa ccaaatggag ctgatctttg cacttcaaca tcggcggtac 
      841 cccactcccg agtctcaaat cagcacgatt gggacgttgc tcgagggtgc agctttgtca 
      901 tggttttctc ttcttttgga gaagagcatg aaaggggtcg tggttccgga gctgatggat 
      961 cttcaattgt tcaaagagaa gctcgaagca tgttttggcg agacggatcg ggttcgggct 
     1021 gctaccacaa agatgagacg tctctctcag gggtctcgtc ctgcctcgat ctatgctgca 
     1081 gagttccaac tccttgcctt ggacactcag tgggatgagc gggccctgat tgaccaattt 
     1141 cgtttcggcc tcaacaacga tgtcaaggat ttgttgctca ccatggagga tcctaaggac 
     1201 ctgtcggacg ccatcaacaa agctgttcga tgtgacaatc gtctctttga acgtcgtcag 
     1261 gaaagtcgcc gcgccgctgt ttttccatcc cagactcagg aatcccagct tgagtcttcg 
     1321 gggcatagtc ctgaacctac tgctccggtc ccgatggata tttctggtac tccccgactc 
     1381 attagaggga agttgagtcc tgctgagagg caacgtcgaa tatctcataa tctttgcctc 
     1441 tactgtgctg atcctaatca caaagcagct atgtgtccca ggaagcctcc ccgattgctc 
     1501 gagttcactc tgcctcaaag tccacttctg ttgcagtcgg gaaactaccc tgtccaaaca 
     1561 gaataggagc tgtctgtttg gactccccaa ataaaaatca cttttcttcc ttatcaagct 
     1621 cctcaccacc tttcatcaaa gccaccacca attcccgcaa cttccgcgtc ccatgtctcc 
     1681 ttcctttcac cggacaatca ggactcaagg ctttggcgct actggactcg ggtgcaactt 
     1741 cctgcttcat ggacacggac tttgctgccc gatatcatgt tcctctttct cctaccatac 
     1801 gggctctgag ggttgaaggc atcggcgggc attttgtgtc tccatcttct ggacttaggg 
     1861 aaacgttgcc cgttcgagta catatcgggt ccaccgtcac cgatatcgcc ttcaacatca 
     1921 tcaacagcaa gtcctcctct gtggtgctcg gtcttccttg gttccaacta catcagcctc 
     1981 tgatttgttg gaaggactta cagctcatct ctcccacatc accatctccc acggcttccc 
     2041 ctagtgttca tcgagtccga atcaggaaca gttccctaaa ctcaagttgg ggttctgttc 
     2101 ctgactctac gaagttttca tcctcttctt tttcctctct tccatcttac actggacagt 
     2161 atccttgtct catcattcca tttagtcgta ccccttctcc tatctccaca atcactatga 
     2221 aagaactcct tcatgaagaa cctctttttc tttttgcttt gcatgtttct cctgtcagtc 
     2281 ttcctgagaa gtatcatgat tttggggatg tgtttgacaa gaaaaaagct agtgtactgc 
     2341 ctgttcatcg gccttatgat tgtcccattg atttacagga aggagcgtca cctccgtggg 
     2401 ggcctatcta cgggttatcc ccatccgagc ttaaggccct caaagagtac gtggatgaga 
     2461 accttgcctc gggctacatt cagcattcac aatccccggc tggagcgctt gtcttctttg 
     2521 tcaagaagaa ggatgggagc ttgcggctag tcatcgacta ccgaggtttg aacaaggtga 
     2581 ctgttcggaa ccgttatccg ctgcccctga tctcggacct gttggaacgc cttggtggtg 
     2641 cccgcttctt caccaagatc aacctccgtg gagcatacaa cctgatccgg atccggcctg 
     2701 gtgatgaatg gaagactgcg ttccgaaccc gctatggcca cttcgagtac actgtcatgc 
     2761 catttggctt gacaaatgct ccagcggttt tccaacacat ggcgaacgac gttttttggg 
     2821 agtttcttga tcagatggtg atcgtctacc tcgatgacat cctcatctac tcaaaaactc 
     2881 aggaggagca tgacgaacat gtttgcaagg tgctagcgaa gctacgagaa cacggcctat 
     2941 acgcgaagct tgagaaatgt tcctttgatc agcagtctgt ggagttcctt gggtacattg 
     3001 tcactcctga gggtatcacg atggatcctg ctaaagtcaa gactattctc gaatgggagc 
     3061 ctccacaatc aatgtcagac gttcaggttt tccttggctt cgccaacttc taccgcaaat 
     3121 tcattgatca atactctgac attgtccttc ctctcacaca tctcactcgc aaggatgttc 
     3181 ccttctcttg gtctgctgct gcccagcagg ctttcgacac actcaaggcg gccttcagtt 
     3241 ctgctcctgt cttgatccat gctgattcct cacaaccttt cttcatcgag gctgatgcct 
     3301 ccgactttgc cattggtgtt gtgctgtctc aactcggagc ggatcacgaa cttcatccgg 
     3361 tcgctttcca ttctcggaaa ttccaccctg cggagatcaa ttacgaaatc cacgacaagg 
     3421 agctccttgc catcgtggat tcctttggag agtggcgccg tttcttggag ggggcgagcc 
     3481 atcaaacaac agtctggacg gatcacaaaa atctcgagta ctttgccact tcccgagttt 
     3541 taagccgtcg tcaagcaagg tgggcacaat tcctgagtcg gtttgacttt gttatcaagt 
     3601 acagacctgg aaagtttcaa ggccttcctg atgctctttc aaggcgctcc tatctcagtc 
     3661 tcaggcctgg taatcctgcc ttcgatcaac aggatcaagt tatcctcggt cctgatcggc 
     3721 ttcaagttat ggcaatttcc ttggcccctc aggactcctc cttgatggat gcaatcagaa 
     3781 acgatcttca atccgatgat ctcgctagcg acattttccc ccatcttcag gctagacacc 
     3841 cagtgactcc cgactgccgg cgatttgacg agttcgagtt cttagatggc ttattgtatc 
     3901 gtggggagca gctttacgtt cctgaaggtg atgctcgaag gttggtcctg atggcgtgcc 
     3961 acgatagccc gactgctagt cacttcggca ttgcgaaaac ctatgagcta gttgcacggg 
     4021 acttttggtg gcctcacatg gacgactaca tcaaagcttt tgttacctcc tgtgacactt 
     4081 gtgctcggaa taaggtacct cgccaccttc cttcaggttt gcttcgttcc cttccggtcc 
     4141 cttcaggtcc ttgggaatcc atctccatgg atttcttgag tgatcttccg agttctggag 
     4201 gcttcaacaa cattttagtc gtggtggatc gcttcacaaa gatggcgcac ttcttgccat 
     4261 gtaccaagga gtttttgggc gaggacgtgg caaaactggt attcagggaa attttccgac 
     4321 ttcatgggat tcctacagat gtggtttcgg atcgggggcc tcagttcatc tctcatttct 
     4381 ggcaacggtt tttgcagttg cttggagtga aggccaacct ctcttcggca tatcatcctc 
     4441 aaactgatgg gcgatccgag cgaacgattc agacgttgga acaattcttg aggtgcttca 
     4501 tcaactatca tcaggataac tggttcgata tccttcccct tgctgagttt tcctataaca 
     4561 actctgttca ctcctctctt cgagtttccc ccttctttgc aaactctggc cgaaatcccc 
     4621 gattcaatct ctcacttcct tctccatctg aatcctttcg ttcaaatccc cgctctgagg 
     4681 catttatctc caacctccag gaaatccaca actccatctc cttccacctc catcgtgctc 
     4741 aggaatctca taaaacattt gccaatgtcc atcgtcagga ttgtccccct tacaatatcg 
     4801 gggataaagt ttggctcctc aggcgaaata tctccaccac caggccctgt ccaaaactcg 
     4861 atttcaaacg ccttggtcct ttccctatca ctgccatcat taatcctgtc acttatcgcc 
     4921 ttgcacttcc ctcctcatat caaattcacc ccgtttttca ctcctctctc cttgagcctt 
     4981 atattcccag tcctattcca aatcgggtca ttcctccgcc tccaccagtg caactcgagg 
     5041 atgggtctaa gtatgaggtt caggacatcc ttgattccaa gatttcacgg tctaaactct 
     5101 actatctggt ggactggaag ggttacggac ctgaggaacg cacttgggaa cctgcggaca 
     5161 acctgattca ttctcctgac cttgtttagg acttccacca ccgctatcct tctcgtccca 
     5221 gtcctcattt tttttctccc tctcccatcc ctcgccgctc atctcatcct cctcttcgtt 
     5281 gtcgttcaca tcctcgttcc actcgttctt gaggaggggg tgctgtcagg aatcccccaa 
     5341 ttcttgccac attcctgact ctcgccggat tcctgacctg cagaccacat tcctgagtct 
     5401 cgagacactt ccctattcct gactctcgag acacttcccg attcctgagt ctcgagacac 
     5461 ttccctattc ctgactctcg agacacttcc cgattcctga gtctcgagac acttcccgat 
     5521 tcctgagtct cgagccacat tcctgatgat gatgtggcgc ctcctcgacc tcagctatat 
     5581 ttaggccgtc ctcgatccaa gagtggtgaa gcttcattaa cctatagtat atataagtta 
     5641 gccttgttcc atttctccac aatctgaatc aacactagtc taaggcctct tctttgtttt 
     5701 cactagcttt ttctctttgt ctttagcatt ttccaatctt catcttgttg ggggtcttga 
     5761 caaacactac cactgagtca aggccaaaaa gcccgactat taaatcccat tgacctctaa 
     5821 gacttcctca ccacatgacc atgcttggtc actatacaaa aggattactc ttcttctttt 
     5881 ccatagtttg ggattttagg atgatatttc gaaacact 
//
